# Supplementary material for: Impact of Evacuation on the Long-Term Trend of Metabolic Syndrome after the Great East Japan Earthquake
Source: Int J Environ Res Public Health. 2022 Aug 2;19(15):9492. doi: 10.3390/ijerph19159492 (PMC9368087; doi:10.3390/ijerph19159492)
Supplement: Supplementary file 1 [file ijerph-19-09492-s001.zip]

Archive with 1 entries (1 files):
- ijerph-1781000-supplementary.pdf
